# Supplementary material for: Dental Pulp Stem Cell-Derived Extracellular Vesicles Attenuated Chondrocyte Apoptosis in Early Temporomandibular Joint Osteoarthritis via Regulating Hexokinase 2
Source: Biomolecules. 2026 Mar 25;16(4):490. doi: 10.3390/biom16040490 (PMC13113402; doi:10.3390/biom16040490)
Supplement: Supplementary file 1 [file biomolecules-16-00490-s001.zip]

Archive with 1 entries (1 files):
- biomolecules-4133000-supplementary.pdf
